# Supplementary material for: Haematological, Biochemical and Hormonal Biomarkers of Heat Intolerance in Military Personnel
Source: Biology (Basel). 2021 Oct 19;10(10):1068. doi: 10.3390/biology10101068 (PMC8533107; doi:10.3390/biology10101068)
Supplement: Supplementary file 1 [file biology-10-01068-s001.zip]

Archive with 1 entries (1 files):
- biology-1388639-supplementary.pdf
